# Supplementary material for: Sequential Bone Repair in Rabbit Sinus Lifts Using Bio-Oss and Hyaluronic Acid–Polynucleotide Gel (Regenfast)
Source: J Funct Biomater. 2024 Nov 28;15(12):361. doi: 10.3390/jfb15120361 (PMC11678527; doi:10.3390/jfb15120361)
Supplement: Supplementary file 1 [file jfb-15-00361-s001.zip]

Archive with 1 entries (1 files):
- jfb-3328297-supplementary.pdf
